# Supplementary material for: Somatic genome architecture and molecular evolution are decoupled in “young” linage-specific gene families in ciliates
Source: PLoS One. 2024 Jan 25;19(1):e0291688. doi: 10.1371/journal.pone.0291688 (PMC10810533; doi:10.1371/journal.pone.0291688)
Supplement: S1 Table — (XLSX) [file pone.0291688.s001.xlsx]

## Sheet: Sheet1
Taxon-Name	Taxon-Code	Accession-Source
Brachonella spiralis	EF_ar_Bspi	SRR10513012
Metopus sp.	EF_ar_Mesp	SRR10513011
Metopus striatus	EF_ar_Mstr	SRR10356276, SRR10356277
Nyctotherus ovalis	EF_ar_Nova	SRR10314920-SRR10314923
Diplodinium dentatum	EF_li_Dden	SRR8920957
Dileptus mucronatus	EF_li_Dmuc	SRR10512990, SRR10512991
Didinium nasutum	EF_li_Dnas	SRR10512992, SRR10512993
Entodinium caudatum	EF_li_Ecau	SRR8478280
Isotricha intestinalis	EF_li_Iint	SRR8920958
Litonotus pictus	EF_li_Lpic	SRR1296935
Euplotes crassus	EF_sp_Ecra	SRR22133258
Euplotes focardii	EF_sp_Efoc	SRR22133262
Euplotes octocarinatus	EF_sp_Eoct	ciliates.ihb.ac.cn
Favella ehrenbergii	EF_sp_Fehr	SRR1296812
Favella taraikaensis	EF_sp_Ftar	SRR1296936
Halteria grandinella	EF_sp_Hg04	TBD
Oxytricha trifallax – 2012	EF_sp_Otri	oxy.ciliate.org
Protocruzia adherens	EF_sp_Padh	SRR1296823
Protocruzia tuzeti	EF_sp_Ptuz	SRR7662948
Strombidium inclinatum	EF_sp_Sinc	SRR1296951
Stylonychia lemnae	EF_sp_Slem	stylo.ciliate.org
Strombidium rassoulzadegani	EF_sp_Sras	SRR1296873
Strombidium sulcatum	EF_sp_Ssul	SRR3985423
Uroleptopsis citrina	EF_sp_Ucit	SRR7662950
Blepharisma americanum	He_he_Bame	SRR10512973, SRR10512974
Blepharisma japonicum	He_he_Bjap	SRR1294460
Blepharisma musculus	He_he_Bmus	SRR12647629
Blepharisma undullans	He_he_Bund	SRR12647630
Fabrea salina	He_he_Fsal	SRR1300445
Spirostomum ambiguum	He_he_Samb	SRR10512970
Stentor coeruleus	He_he_Scer	stentor.ciliate.org
Spirostomum minus	He_he_Smin	SRR10513010
Stentor polymorphus	He_he_Spol	SRR6714474-SRR6714476
Stentor roeselii	He_he_Sroe	SRR10513009
Spirostomum semivirescens	He_he_Ssem	SRR7141204-SRR7141209
Spirostomum subtilis	He_he_Ssub	SRR12125179
Spirostomum teres	He_he_Ster	SRR12125178
Geleia sinica	Ka_ka_Gsin	SRR10513005, SRR10513006
Loxodes striatus	Ka_ka_Lstr	SRR10512997, SRR10512998
Ramenella sp.	Ka_ka_Rasp	SRR10512996
Wilbertomorpha sp.	Ka_ka_Wisp	TBD
Bursaria truncatella	NF_co_Btru	SRR10512989, SRR10513000
Colpoda aspera	NF_co_Casp	SRR1768440
Chilodontopsis depressa	NF_na_Cdep	SRR9841575
Furgasonia blochmanni	NF_na_Fblo	SRR6754448, SRR6754449
Nassula variabilis	NF_na_Nvar	SRR6754446, SRR6754447
Pseudomicrothorax dubius	NF_na_Pdub	SRR6754450, SRR6754451
Ichthyophthirius multifiliis	NF_ol_Imul	ich.ciliate.org
Paramecium bursaria	NF_ol_Pbur	paramecium.i2bc.paris-saclay.fr
Paramecium caudatum	NF_ol_Pcau	paramecium.i2bc.paris-saclay.fr
Paralembus digitiformis	NF_ol_Pdig	SRR1768439
Pseudocohnilembus persalinus	NF_ol_Pper	GCA_001447515.1
Paramecium tetraurelia – strain 51	NF_ol_Ptet	paramecium.i2bc.paris-saclay.fr
Tetrahymena borealis	NF_ol_Tbor	ciliate.org
Tetrahymena ellioti	NF_ol_Tell	ciliate.org
Tetrehymena thermophila	NF_ol_Tthe	ciliate.org
Vorticella sp.	NF_ol_Vosp	SRR10512982
Zoothamnium arbuscula	NF_ol_Zarb	SRR6486653
