# Supplementary material for: Somatic genome architecture and molecular evolution are decoupled in “young” linage-specific gene families in ciliates
Source: PLoS One. 2024 Jan 25;19(1):e0291688. doi: 10.1371/journal.pone.0291688 (PMC10810533; doi:10.1371/journal.pone.0291688)
Supplement: S3 Table — (XLSX) [file pone.0291688.s003.xlsx]

## Sheet: Taxon_Summary
Class	Taxon-Name	Taxon-Code	LSGF-Seqs	Unique-LSGFs	Seqs-per-LSGF	Category	Genome-Transcriptome
Armophorea	Brachonella spiralis	EF_ar_Bspi	1736	647	2.683	EF	Transcriptome
Armophorea	Metopus sp.	EF_ar_Mesp	886	427	2.075	EF	Transcriptome
Armophorea	Metopus striatus	EF_ar_Mstr	277	128	2.164	EF	Transcriptome
Armophorea	Nyctotherus ovalis	EF_ar_Nova	1278	496	2.577	EF	Transcriptome
Litostomatea	Diplodinium dentatum	EF_li_Dden	466	187	2.492	EF	Transcriptome
Litostomatea	Dileptus mucronatus	EF_li_Dmuc	2650	897	2.954	EF	Transcriptome
Litostomatea	Didinium nasutum	EF_li_Dnas	1460	746	1.957	EF	Transcriptome
Litostomatea	Entodinium caudatum	EF_li_Ecau	784	319	2.458	EF	Transcriptome
Litostomatea	Isotricha intestinalis	EF_li_Iint	1792	541	3.312	EF	Transcriptome
Litostomatea	Litonotus pictus	EF_li_Lpic	1280	662	1.934	EF	Transcriptome
Spirotrichea	Euplotes crassus	EF_sp_Ecra	893	513	1.741	EF	Transcriptome
Spirotrichea	Euplotes focardii	EF_sp_Efoc	808	497	1.626	EF	Transcriptome
Spirotrichea	Euplotes octocarinatus	EF_sp_Eoct	2351	827	2.843	EF	Genome
Spirotrichea	Favella ehrenbergii	EF_sp_Fehr	1478	1001	1.477	EF	Transcriptome
Spirotrichea	Favella taraikaensis	EF_sp_Ftar	1745	1095	1.594	EF	Transcriptome
Spirotrichea	Halteria grandinella	EF_sp_Hg04	1145	834	1.373	EF	Transcriptome
Spirotrichea	Oxytricha trifallax – 2012	EF_sp_Otri	4043	1612	2.508	EF	Genome
Spirotrichea	Protocruzia adherens	EF_sp_Padh	1033	610	1.693	EF	Transcriptome
Spirotrichea	Protocruzia tuzeti	EF_sp_Ptuz	1465	723	2.026	EF	Transcriptome
Spirotrichea	Strombidium inclinatum	EF_sp_Sinc	1200	788	1.523	EF	Transcriptome
Spirotrichea	Stylonychia lemnae	EF_sp_Slem	3387	1593	2.126	EF	Genome
Spirotrichea	Strombidium rassoulzadegani	EF_sp_Sras	882	644	1.37	EF	Transcriptome
Spirotrichea	Strombidium sulcatum	EF_sp_Ssul	951	669	1.422	EF	Transcriptome
Spirotrichea	Uroleptopsis citrina	EF_sp_Ucit	1988	1114	1.785	EF	Transcriptome
Heterotrichea	Blepharisma americanum	He_he_Bame	311	202	1.54	He	Transcriptome
Heterotrichea	Blepharisma japonicum	He_he_Bjap	1567	785	1.996	He	Transcriptome
Heterotrichea	Blepharisma musculus	He_he_Bmus	2861	1131	2.53	He	Transcriptome
Heterotrichea	Blepharisma undullans	He_he_Bund	3676	1285	2.861	He	Transcriptome
Heterotrichea	Fabrea salina	He_he_Fsal	1327	814	1.63	He	Transcriptome
Heterotrichea	Spirostomum ambiguum	He_he_Samb	2534	1026	2.47	He	Transcriptome
Heterotrichea	Stentor coeruleus	He_he_Scer	5954	1268	4.696	He	Genome
Heterotrichea	Spirostomum minus	He_he_Smin	100	86	1.163	He	Transcriptome
Heterotrichea	Stentor polymorphus	He_he_Spol	1352	646	2.093	He	Transcriptome
Heterotrichea	Stentor roeselii	He_he_Sroe	96	77	1.247	He	Transcriptome
Heterotrichea	Spirostomum semivirescens	He_he_Ssem	2578	1022	2.523	He	Transcriptome
Heterotrichea	Spirostomum subtilis	He_he_Ssub	3174	1037	3.061	He	Transcriptome
Heterotrichea	Spirostomum teres	He_he_Ster	2677	997	2.685	He	Transcriptome
Karyorelictea	Geleia sinica	Ka_ka_Gsin	275	189	1.455	Ka	Transcriptome
Karyorelictea	Loxodes striatus	Ka_ka_Lstr	606	257	2.358	Ka	Transcriptome
Karyorelictea	Ramenella sp.	Ka_ka_Rasp	285	166	1.717	Ka	Transcriptome
Karyorelictea	Wilbertomorpha sp.	Ka_ka_Wisp	286	208	1.375	Ka	Transcriptome
Colpodea	Bursaria truncatella	NF_co_Btru	1148	619	1.855	NEF	Transcriptome
Colpodea	Colpoda aspera	NF_co_Casp	2101	885	2.374	NEF	Transcriptome
Nassophorea	Chilodontopsis depressa	NF_na_Cdep	1369	621	2.205	NEF	Transcriptome
Nassophorea	Furgasonia blochmanni	NF_na_Fblo	1312	668	1.964	NEF	Transcriptome
Nassophorea	Nassula variabilis	NF_na_Nvar	273	176	1.551	NEF	Transcriptome
Nassophorea	Pseudomicrothorax dubius	NF_na_Pdub	1489	707	2.106	NEF	Transcriptome
Oligohymenophorea	Ichthyophthirius multifiliis	NF_ol_Imul	552	323	1.709	NEF	Genome
Oligohymenophorea	Paramecium bursaria	NF_ol_Pbur	3331	1057	3.151	NEF	Genome
Oligohymenophorea	Paramecium caudatum	NF_ol_Pcau	2413	1127	2.141	NEF	Genome
Oligohymenophorea	Paralembus digitiformis	NF_ol_Pdig	1153	755	1.527	NEF	Transcriptome
Oligohymenophorea	Pseudocohnilembus persalinus	NF_ol_Pper	1509	942	1.602	NEF	Genome
Oligohymenophorea	Paramecium tetraurelia – strain 51	NF_ol_Ptet	5233	1208	4.332	NEF	Genome
Oligohymenophorea	Tetrahymena borealis	NF_ol_Tbor	2183	1267	1.723	NEF	Genome
Oligohymenophorea	Tetrahymena ellioti	NF_ol_Tell	2126	1262	1.685	NEF	Genome
Oligohymenophorea	Tetrehymena thermophila	NF_ol_Tthe	2554	1323	1.93	NEF	Genome
Oligohymenophorea	Vorticella sp.	NF_ol_Vosp	660	317	2.082	NEF	Transcriptome
Oligohymenophorea	Zoothamnium arbuscula	NF_ol_Zarb	1136	524	2.168	NEF	Transcriptome
